# Supplementary material for: Identification of MicroRNAs Associated with Histological Grade in Early-Stage Invasive Breast Cancer
Source: Int J Mol Sci. 2023 Dec 19;25(1):35. doi: 10.3390/ijms25010035 (PMC10779190; doi:10.3390/ijms25010035)
Supplement: Supplementary file 1 [file ijms-25-00035-s001.zip]

Archive with 1 entries (1 files):
- ijms-2761464-supplementary.pdf
